# Supplementary material for: Dietary diversity and evolution of the earliest flying vertebrates revealed by dental microwear texture analysis
Source: Nat Commun. 2020 Oct 28;11:5293. doi: 10.1038/s41467-020-19022-2 (PMC7595196; doi:10.1038/s41467-020-19022-2)
Supplement: Supplementary file 5 — Supplementary Data 1 [file 41467_2020_19022_MOESM5_ESM.xlsx]

## Sheet: Sheet1
Supplementary Data 1 | Specimens and raw data generated and used for dental microwear texture analysis. a, extant reptile and bat specimens and; b, pterosaur specimens. Includes raw data from the 22 ISO texture parameters used in analysis N.B. These data were log-transformed after normality testing and Ssk were thus excluded from further analysis as negative values cannot be log-transformed. Incl…
a, extant reptile and bat specimens
Species	Specimen no.	Leicester IFM sample no.	Locality	Lower Jaw Length/mm	Reptile PC 1 value	Reptile PC 2 value	Bat PC 1 value	Bat PC 2 value	Sq/um	Ssk	Sku	Sp/um	Sv/um	Sz/um	Sds/ 1/mm^2	Str	Sdq	Ssc/ 1/um)	Sdr/%	Vmp/ um^3/mm^2	Vmc/ um^3/mm^2	Vvc/ um^3/mm^2	Vvv/ um^3/mm^2	Spk/um	Sk/um	Svk/um	Smr1/%	Smr2/%	S5z/um	Sa/um
Alligator mississippiensis	FMNH 8201	210500	Beachton County, Georgia, USA	451	0.85151	-0.273626	n/a	n/a	0.227	0.522	4.689	1.376	1.065	2.441	173800	0.637	0.197	1.04	1.894	17570	181900	258000	23520	0.355	0.513	0.227	11.3	90.4	2.091	0.171
	FMNH 25946	210600	Beachton County, Georgia, USA	404	0.531728	0.787365	n/a	n/a	0.219	-0.206	7.76	1.837	1.062	2.899	200500	0.392	0.178	1.191	1.559	14020	139100	202300	35920	0.289	0.383	0.427	12.2	87.8	2.35	0.149
	FMNH 31011	210400	Southern USA	511	1.27209	-1.96456	n/a	n/a	0.388	0.198	6.179	2.642	1.979	4.622	140400	0.282	0.32	1.443	4.812	26780	296900	369400	54840	0.568	0.791	0.535	9	85.8	4.141	0.282
	FMNH 41861	210300	Alachua County, Florida, USA	633	-0.423509	-0.657902	n/a	n/a	0.274	-2.876	23.429	1.376	4.034	5.41	167600	0.337	0.194	0.656	1.839	11770	142800	173800	55620	0.246	0.36	0.627	9.6	83.9	2.972	0.167
	UF 10941	210700	Collier County, Florida, USA	619	2.12949	0.460221	n/a	n/a	0.423	-3.559	40.704	2.095	6.889	8.984	191900	0.408	0.272	1.564	3.501	29660	223700	330300	58270	0.59	0.599	0.765	12.2	87.8	3.416	0.246
	UF 42548	210800	Clay County, Florida, USA	660	2.10747	-1.43725	n/a	n/a	0.251	1.508	11.854	1.585	1.103	2.688	145800	0.375	0.147	0.511	1.086	28980	137400	203100	29160	0.529	0.381	0.337	12.1	88.6	2.631	0.157
	UF 98341	210900	Broward County, Florida, USA	416	-0.617743	-0.458522	n/a	n/a	0.262	-2.883	18.054	1.14	2.566	3.706	172700	0.179	0.211	0.796	2.119	10920	129800	165000	51100	0.231	0.35	0.639	9.5	86.3	3.358	0.154
	USNM 312674	123300	Lake Griffin, Florida, USA	372	-1.89158	-0.0185874	n/a	n/a	0.129	-0.561	5.38	0.849	0.926	1.776	184100	0.296	0.176	0.883	1.528	6251	105000	134400	18170	0.135	0.288	0.185	9.3	87.5	1.537	0.097
Caiman crocodilus chiapasius	FMNH 73694	211000	Atrato River, Sautata, Choco County, Colombia	224	-1.90649	-0.911668	n/a	n/a	0.136	-0.535	4.725	0.703	0.756	1.459	163700	0.347	0.127	0.463	0.81	6891	108100	134500	20450	0.145	0.298	0.212	8.5	87.1	1.271	0.102
	FMNH 73699	211100	Atrato River, Sautata, Choco County, Colombia	240	-0.673464	-0.105773	n/a	n/a	0.158	0.246	6.513	1.098	1.148	2.245	181500	0.276	0.163	0.797	1.319	10710	123500	161300	19720	0.223	0.342	0.199	9.6	88.1	1.629	0.116
	FMNH 73700	211200	Atrato River, Sautata, Choco County, Colombia	245	-0.501009	-0.240689	n/a	n/a	0.142	0.55	11.886	1.685	1.045	2.73	174300	0.375	0.14	0.617	0.975	9233	107900	153500	15690	0.197	0.308	0.173	11.2	90.6	2.531	0.102
	FMNH 73701	211300	Atrato River, Sautata, Choco County, Colombia	257	-3.04576	-0.484062	n/a	n/a	0.121	-0.726	4.346	0.51	1.094	1.604	174600	0.543	0.132	0.531	0.876	4383	102700	126500	18040	0.09	0.28	0.19	8.2	87	1.273	0.093
	FMNH 73703	211400	Atrato River, Sautata, Choco County, Colombia	246	-0.549878	-0.45578	n/a	n/a	0.155	-0.025	8.46	1.23	1.203	2.433	172300	0.323	0.127	0.52	0.816	10990	106900	137000	23260	0.231	0.287	0.246	9.7	86.2	2.09	0.107
	FMNH 73704	211500	Atrato River, Sautata, Choco County, Colombia	203	0.076126	1.09573	n/a	n/a	0.14	0.562	5.012	1.006	0.988	1.994	209000	0.319	0.116	0.705	0.677	11230	106200	160500	15170	0.231	0.3	0.157	12.4	90	1.129	0.104
Crocodylus acutus	NHMUK 1975.997	169600	n/a	541	1.07015	-1.74427	n/a	n/a	0.272	-0.376	5.761	1.302	1.924	3.226	141300	0.071	0.208	0.81	2.133	19760	189700	245400	44330	0.394	0.48	0.455	10.8	84.6	2.641	0.192
	UF 52754	211900	USA	480	0.138788	-3.01838	n/a	n/a	0.292	-1.703	12.015	1.682	2.188	3.87	119600	0.416	0.195	0.665	1.883	14490	185200	234400	50410	0.31	0.497	0.579	9.3	86.4	3.581	0.193
	UF 54201	211800	Miami-Dade County, Florida, USA	535	-0.161873	-1.70124	n/a	n/a	0.185	-0.704	7.43	1.403	1.065	2.468	141600	0.28	0.131	0.579	0.861	10750	116400	155200	34360	0.225	0.308	0.377	10.9	85.6	1.933	0.126
	UF 56429	211700	Monroe County, Florida, USA	531	-0.996151	-1.13709	n/a	n/a	0.166	-1.135	7.791	0.659	1.34	1.999	154400	0.141	0.123	0.499	0.764	8048	116500	159000	26230	0.164	0.33	0.325	10.4	88.7	1.481	0.117
	UF 151167	212000	Miami-Dade County, Florida, USA	652	-1.05655	-0.177676	n/a	n/a	0.162	-0.773	6.475	0.816	1.56	2.375	178200	0.611	0.133	0.672	0.886	8371	121700	164100	24090	0.173	0.343	0.28	10.1	88.4	1.553	0.118
	UF 157139	212100	Miami-Dade County, Florida, USA	183	2.41824	1.59365	n/a	n/a	0.441	-1.777	20.707	4.011	3.964	7.975	227200	0.189	0.35	1.044	5.099	37780	123700	181900	75300	0.705	0.339	1.095	11.9	87.7	6.599	0.203
	UF 157140	211600	Miami-Dade County, Florida, USA	390	-1.34608	-0.592087	n/a	n/a	0.224	-1.375	6.719	1.297	1.374	2.671	170100	0.223	0.185	0.766	1.682	8012	159700	196400	41960	0.178	0.419	0.449	9.1	85.1	2.115	0.16
Crocodylus niloticus	FMNH 217153	212200	Kaufe River, Lochinvar National Park, Zambia	688	-1.47437	-0.687188	n/a	n/a	0.19	-0.782	5.684	1.052	1.336	2.388	169300	0.165	0.228	1.245	2.515	8428	154200	194200	27450	0.18	0.427	0.291	8.5	87.6	2.161	0.142
	LDUCZ X183	130000	n/a	185	-0.281899	0.558283	n/a	n/a	0.141	1.17	10.342	1.601	0.8	2.401	196600	0.294	0.191	0.999	1.811	10970	105500	148000	14920	0.232	0.3	0.147	10.9	89.8	1.749	0.101
	NHMUK 1904.10.10.1	168600	Fort Hall, Kenya	349	-0.8872	-1.02141	n/a	n/a	0.265	-2.725	16.953	0.954	2.388	3.342	159500	0.387	0.184	0.686	1.653	9751	147600	180600	53850	0.205	0.379	0.599	9.3	84.5	3.251	0.167
	NHMUK 1969.1565	169100	Base Camp, South-West Lake, Abaya, Ethiopia	671	0.90069	0.449514	n/a	n/a	0.26	-0.281	5.246	1.603	1.626	3.229	190000	0.336	0.25	1.956	2.985	15250	195300	291600	34750	0.327	0.547	0.398	12.7	89.6	2.836	0.191
Crocodylus porosus (adult)	OUMNH 19149	129400	n/a	894	-2.42558	1.2402	n/a	n/a	0.103	-0.4	4.752	0.509	1.018	1.527	219200	0.49	0.149	0.729	1.108	4828	87040	115900	13300	0.101	0.245	0.141	9.8	88.9	1.051	0.079
	NHMUK 1864.9.11.1	170100	n/a	695	-1.05163	0.12876	n/a	n/a	0.28	-1.837	11.787	1.873	2.859	4.732	190500	0.195	0.327	1.836	4.924	10110	197700	241500	48400	0.228	0.524	0.54	8.6	85.9	3.773	0.194
	NHMUK 1843.8.14.4	170500	n/a	826	-2.23827	0.356146	n/a	n/a	0.132	-1.27	6.787	0.554	1.128	1.682	193400	0.361	0.154	0.644	1.178	5238	95060	120200	23990	0.11	0.251	0.258	9.6	85.4	1.43	0.094
	NHMUK 1852.12.9.2	170800	n/a	728	0.659348	1.48115	n/a	n/a	0.26	-0.486	13.137	1.931	2.241	4.172	229300	0.716	0.259	1.729	3.159	20960	144500	183500	41310	0.441	0.384	0.469	9.6	85.8	3.75	0.161
	NHMUK 1847.3.5.33	171200	n/a	909	-2.84883	0.0104921	n/a	n/a	0.122	-1.083	7.492	0.55	1.028	1.578	187700	0.508	0.144	0.687	1.033	4859	99160	122000	18430	0.101	0.272	0.188	8.2	87	1.456	0.091
	FMNH 13969	212700	Sepik River, Magendo, Papua New Guinea	616	-0.408552	0.436878	n/a	n/a	0.149	0.569	7.852	2.357	0.832	3.189	193600	0.301	0.18	1.063	1.536	9967	119900	165200	16850	0.236	0.338	0.161	10.7	89.4	2.063	0.112
Crocodylus porosus (juvenile)	LDUCZ X747	129800	n/a	200	1.98024	0.436294	n/a	n/a	0.289	0.476	9.197	1.695	2.73	4.425	189100	0.3	0.256	1.59	3.097	25290	201700	310200	29380	0.485	0.564	0.331	13.2	90.5	3.558	0.203
	LDUCZ X228	129900	n/a	300	0.049352	0.524612	n/a	n/a	0.321	-2.429	14.537	1.177	3.393	4.57	195300	0.302	0.269	1.78	3.502	12600	181100	249000	59790	0.261	0.499	0.793	11.1	87.7	3.6	0.202
	OUMNH 13325	130100	n/a	95.68	5.1326	-1.80091	n/a	n/a	0.478	1.957	7.562	2.67	0.97	3.64	129500	0.199	0.222	0.998	2.417	52160	296900	664100	21450	1.12	0.666	0.163	20.5	93.7	3.433	0.335
	FMNH 10866	212500	Laguna de Naujan, Mindoro, Philippines	474	1.27316	-1.35258	n/a	n/a	0.249	1.777	15.93	2.199	1.042	3.24	148900	0.225	0.154	0.703	1.187	21050	157900	219800	30230	0.416	0.436	0.322	11.2	88.1	2.538	0.162
	FMNH 21905	212600	Laguna de Naujan, Mindoro, Philippines	208	2.84189	-0.194947	n/a	n/a	0.284	0.693	9.471	1.578	2.087	3.665	171300	0.106	0.18	0.828	1.604	35000	154900	257000	28500	0.624	0.417	0.39	14.1	90.2	2.208	0.18
Gavialis gangeticus	LDUCZ X127a	130600	India	340	-1.82535	0.591246	n/a	n/a	0.16	-1.438	8.06	0.873	1.124	1.996	201800	0.137	0.181	0.815	1.629	6819	104000	130000	30690	0.146	0.277	0.34	9.1	85.5	1.889	0.109
	LDUCZ X1206	129500	India	650	-1.56296	-0.967168	n/a	n/a	0.212	-1.365	7.068	1.267	1.667	2.935	163600	0.769	0.201	0.661	1.999	8298	150200	170500	41290	0.188	0.369	0.429	8.1	83.1	2.449	0.15
	LDUCZ X1207	129700	India	732	-2.05516	0.263309	n/a	n/a	0.156	-1.809	10.904	0.797	1.452	2.249	193500	0.11	0.2	0.778	1.943	6387	107900	127600	28210	0.139	0.273	0.3	8.7	84.2	1.862	0.108
	OUMNH 1300	123400	India	614	-2.12416	-1.47952	n/a	n/a	0.199	-1.68	7.631	0.738	1.128	1.866	150900	0.084	0.159	0.566	1.244	6277	133300	158300	40350	0.129	0.343	0.432	8.4	84.4	1.625	0.138
	OUMNH 5410	123500	India	285	-1.66336	-0.195311	n/a	n/a	0.145	-0.924	7.326	0.917	1.162	2.079	179000	0.235	0.181	0.8	1.643	6702	109500	143200	21870	0.145	0.306	0.243	9.5	88	1.752	0.105
	OUMNH 5412	123600	India	699	-2.90202	-0.629275	n/a	n/a	0.148	-1.562	7.686	0.483	1.087	1.57	171300	0.125	0.145	0.559	1.051	4758	108800	125600	27910	0.097	0.273	0.287	8.1	83.7	1.49	0.106
	OUMNH 21546	123700	India	402	-2.27125	-0.0982685	n/a	n/a	0.152	-1.568	9.945	0.776	1.254	2.03	183500	0.53	0.177	0.761	1.555	5755	111100	139200	25150	0.123	0.305	0.274	8.7	86.8	1.841	0.108
Varanus komodoensis	FMNH 22198	213000	Northwest portion of Flores, Indonesia	245	-1.06449	0.219946	n/a	n/a	0.159	-1.129	9.463	0.963	1.495	2.458	188800	0.284	0.165	0.7	1.295	8352	114400	151400	24600	0.177	0.313	0.277	10.1	87.3	2.12	0.112
	FMNH 22199	213100	Northwest portion of Flores, Indonesia	241	-0.849264	-0.513189	n/a	n/a	0.175	-0.507	6.28	1.325	1.184	2.509	169800	0.274	0.137	0.556	0.939	8967	135600	180300	25340	0.191	0.374	0.275	10.1	87.9	1.681	0.128
	FMNH 22200	213200	Northwest portion of Flores, Indonesia	176	0.682401	1.22132	n/a	n/a	0.177	0.384	6.213	1.316	1.046	2.362	211100	0.203	0.193	1.082	1.827	13660	130000	200100	19570	0.278	0.359	0.211	13.3	90.1	2.138	0.128
	UF 28220	213300	Loho Liang, Komodo, Indonesia	121.66	0.206371	-1.32402	n/a	n/a	0.19	-0.773	7.496	1.037	1.226	2.264	147400	0.157	0.128	0.532	0.822	10980	137200	200800	26660	0.234	0.379	0.314	12.2	89.2	2.006	0.135
Varanus nebulosus	LDUCZ X189	130200	n/a	78.86	-2.16421	-0.373339	n/a	n/a	0.179	-1.316	6.692	0.689	1.501	2.19	177500	0.314	0.19	0.692	1.772	6515	131900	160200	32420	0.134	0.353	0.351	8.3	85.7	1.996	0.129
	LDUCZ X193	130300	n/a	84.28	0.603744	0.656715	n/a	n/a	0.211	0.323	5.579	1.274	1.529	2.803	197900	0.568	0.228	1.203	2.55	15540	160800	232500	23890	0.31	0.46	0.261	11.7	90.5	2.276	0.156
	OUMNH 10124	123800	n/a	72.05	0.157307	1.28591	n/a	n/a	0.182	0.621	6.675	1.418	0.893	2.311	219600	0.166	0.179	1.026	1.595	14630	135600	184800	21470	0.298	0.377	0.216	10.6	88.6	1.817	0.131
	OUMNH 10265	123900	n/a	67.92	-1.42702	0.415015	n/a	n/a	0.152	-0.509	6.442	1.299	1.068	2.367	196000	0.465	0.172	0.863	1.494	7655	121100	155700	21530	0.17	0.333	0.221	9.4	87.4	1.691	0.113
	UF 40767	213700	Thailand	53.75	3.94881	-0.0156838	n/a	n/a	0.342	1.94	8.229	2.547	1.028	3.575	171100	0.161	0.19	0.877	1.792	42160	203500	412700	20050	0.811	0.508	0.22	17.5	93.2	2.765	0.232
	UF 40770	213600	Thailand	59.86	-0.347396	-0.0232298	n/a	n/a	0.184	-0.459	9.687	2.243	1.069	3.312	182300	0.233	0.156	0.794	1.219	11090	125800	169300	28180	0.248	0.351	0.321	10.2	87.9	1.918	0.127
	UF 41165	213800	n/a	56.64	2.93685	-0.239039	n/a	n/a	0.306	2.1	11.456	2.388	1.841	4.23	171800	0.213	0.238	1.223	2.699	39490	173900	276300	25380	0.721	0.481	0.279	13.2	90.1	3.485	0.196
	UF 172497	215700	Perak State Park, Malaysia	70.28	2.29819	-0.2556	n/a	n/a	0.303	2.019	17.049	2.849	1.432	4.28	173200	0.149	0.193	1.132	1.871	32430	166600	243600	33760	0.614	0.46	0.392	12.1	88.8	3.487	0.186
	USNM 23099	124000	Trang, Thailand	61.27	0.755569	1.02296	n/a	n/a	0.27	-0.531	8.628	2.093	2.143	4.236	209800	0.497	0.239	1.183	2.816	17490	177200	233500	45230	0.358	0.449	0.482	11.3	84.8	3.634	0.183
	USNM 220280	124100	Trang, Thailand	73.63	0.437936	0.915566	n/a	n/a	0.263	1.408	16.187	3.557	1.388	4.945	211400	0.543	0.351	2.04	5.836	18330	195800	251100	32010	0.405	0.53	0.315	9.5	87.1	3.921	0.184
	USNM 221891	124200	Trang, Thailand	76.64	-1.82197	-1.09543	n/a	n/a	0.216	-1.078	5.804	0.905	1.345	2.25	162800	0.538	0.2	0.731	1.974	8649	171000	190900	37150	0.187	0.423	0.376	7.3	83.5	2.086	0.159
Varanus niloticus	FMNH 12300	215600	Kilossa city, Tanzania	86.03	0.303617	0.189052	n/a	n/a	0.244	-0.053	4.328	1.474	1.284	2.758	187300	0.306	0.255	1.436	3.174	14880	197200	264000	32540	0.31	0.534	0.316	10.6	87.3	2.233	0.183
	LDCUZ X93	130400	n/a	124.2	-0.0425778	-0.390688	n/a	n/a	0.216	-0.121	10.05	1.55	1.216	2.767	174900	0.283	0.171	0.735	1.46	14510	137700	172400	34560	0.307	0.362	0.371	9.4	85.4	2.528	0.143
	LDUCZ X1311	130500	n/a	97.92	-2.61211	1.08918	n/a	n/a	0.217	-1.845	8.225	0.771	1.514	2.284	221600	0.577	0.239	1.137	2.794	6135	142300	164700	45390	0.128	0.364	0.486	7.7	84	2.054	0.149
	USNM 60554	124800	Ogooue-Maritime, Gabon	100.22	-0.0735609	-0.672997	n/a	n/a	0.335	-2.073	11.585	1.137	2.968	4.105	166200	0.54	0.245	1.127	2.926	13110	204400	257500	65370	0.266	0.527	0.734	10.1	85	3.268	0.22
	USNM 72026	124900	Shinyanga, Tanzania	89.6	-0.718395	0.995963	n/a	n/a	0.172	0.699	8.783	2.037	0.841	2.878	212100	0.563	0.187	1.089	1.727	10160	140500	190400	19430	0.224	0.404	0.186	9.9	89.9	2.048	0.129
	USNM 72028	125000	Shinyanga, Tanzania	86.9	-1.47567	0.530672	n/a	n/a	0.156	-0.314	4.281	1.033	1.331	2.364	199300	0.583	0.178	0.953	1.566	7606	133100	173800	20590	0.165	0.372	0.206	9.4	88.2	1.882	0.12
	USNM 216247	125100	Tandala, Gemena, Democratic Republic of Congo	78.85	-0.321983	1.0494	n/a	n/a	0.175	-0.641	13.776	1.1	2.47	3.57	212500	0.31	0.181	0.909	1.64	11900	129000	176000	21180	0.243	0.363	0.242	10.4	89.1	1.586	0.124
	USNM 212261	125200	n/a	91.61	-0.119221	-0.710064	n/a	n/a	0.247	-0.202	6.658	1.589	1.527	3.116	168200	0.348	0.188	0.878	1.751	14900	192900	240900	34300	0.316	0.521	0.345	8.9	86.8	2.675	0.181
Varanus olivaceus	UF 50991	214100	Mun Napla Bch, Caramoan, Camarines Sur, Luzon, Philippines	107.67	3.17013	0.253815	n/a	n/a	0.34	-0.26	19.575	2.579	3.795	6.374	181100	0.168	0.212	1.094	2.166	36770	172100	309200	35430	0.677	0.456	0.498	15.2	90.3	4.603	0.204
	UF 55169	214200	Camarines Sur, Luzon, Philippines	139.03	2.2899	0.789876	n/a	n/a	0.192	1.572	6.705	1.27	0.839	2.11	194000	0.174	0.166	0.728	1.329	21570	122100	244200	14030	0.458	0.309	0.146	16	91.3	1.897	0.133
	UF 57202	214400	Caramoan Caputatan, Camarines Sur, Luzon, Philippines	82.9	0.705636	0.933772	n/a	n/a	0.201	-0.284	8.015	1.212	1.71	2.921	205600	0.448	0.22	1.049	2.327	16120	130500	187500	28760	0.32	0.354	0.335	11.9	87.8	2.686	0.137
	UF 57203	214500	Camarines Sur, Luzon, Philippines	108.5	0.251918	-0.777222	n/a	n/a	0.204	0.381	14.01	1.906	1.426	3.331	166200	0.098	0.113	0.5	0.645	16810	122100	149600	30040	0.37	0.32	0.331	9.1	85.6	1.456	0.13
	UF 57205	214600	Mun Napla Bch, Caramoan, Camarines Sur, Luzon, Philippines	87.4	-0.088397	-0.791545	n/a	n/a	0.152	0.106	5.644	0.998	0.939	1.937	159700	0.195	0.145	0.573	1.054	10310	113100	164300	19430	0.211	0.317	0.21	11.9	89.1	1.675	0.111
	UF 57207	214700	Mt. Patag, Caramoan, Camarines Sur, Luzon, Philippines	110.65	4.45103	-0.594897	n/a	n/a	0.57	-1.59	35.129	4.042	6.246	10.288	161300	0.165	0.183	0.778	1.635	71780	139600	275000	56330	1.18	0.361	1.035	14.7	90.6	4.021	0.239
Varanus prasinus	FMNH 229907	214800	Papua New Guinea	50.01	0.120509	0.436862	n/a	n/a	0.134	0.746	4.439	0.684	0.509	1.193	188300	0.204	0.128	0.647	0.833	10400	107100	164100	12440	0.209	0.3	0.108	13.2	91.1	1.054	0.102
	UF 42180	214900	Northwest Section, Papua New Guinea	47.88	0.774942	2.74254	n/a	n/a	0.222	1.093	11.557	2.878	1.853	4.731	268100	0.346	0.329	2.697	5.13	17570	160400	229400	24860	0.373	0.444	0.268	11.7	89.1	3.658	0.157
	UF 56077	215000	n/a	48.05	1.84129	0.824773	n/a	n/a	0.209	1.473	8.048	1.775	1.442	3.217	198600	0.347	0.196	0.948	1.817	22320	141000	230300	18890	0.431	0.383	0.193	13.9	89.9	2.464	0.146
	UF 56078	215100	n/a	41.95	-1.22783	-0.500756	n/a	n/a	0.138	0.188	4.834	1.088	0.71	1.798	171400	0.128	0.14	0.617	0.99	8097	114500	150100	17150	0.176	0.32	0.161	9.5	88.2	1.253	0.105
	UF 56949	215200	n/a	48.25	0.787865	0.592927	n/a	n/a	0.236	-0.25	5.811	1.585	1.638	3.224	195700	0.553	0.244	1.518	2.82	16150	169700	246100	32520	0.336	0.47	0.379	11.9	88.9	2.868	0.169
	UF 57051	215300	n/a	48.4	-0.705075	0.364196	n/a	n/a	0.2	-0.476	5.571	1.5	1.883	3.383	194600	0.226	0.267	1.722	3.353	10580	158100	206600	28460	0.233	0.439	0.305	9.5	87.7	2.768	0.149
	UF 61304	215400	n/a	51.76	0.742596	1.73772	n/a	n/a	0.193	0.769	7.255	1.739	1.884	3.623	232200	0.196	0.247	1.814	2.893	17490	138600	202600	19590	0.355	0.398	0.221	11.5	90.7	2.808	0.138
Varanus rudicollis	FMNH 63622	216200	Sapagaya Forest Reserve, Sandakan District, Borneo, Malaysia	97.54	2.5047	-0.774184	n/a	n/a	0.296	0.437	6.558	1.539	2.471	4.01	157500	0.231	0.204	1.076	2.046	28050	201800	329400	32600	0.555	0.537	0.36	14	89.1	3.215	0.208
	FMNH 98943	215800	Batang Balleh, Nanga Tekalit, Kapit District, Borneo, Malaysia	104.52	-0.0157193	-0.874719	n/a	n/a	0.237	-0.165	4.607	1.263	1.524	2.787	161200	0.297	0.26	1.483	3.233	13120	192500	256500	31730	0.269	0.532	0.32	10.2	88	2.499	0.178
	FMNH 98946	215900	Batang Balleh, Nanga Tekalit, Kapit District, Borneo, Malaysia	103.71	0.691622	0.512929	n/a	n/a	0.326	0.006	7.599	3.259	2.258	5.517	199500	0.286	0.5	3.84	10.344	20430	244900	321000	45790	0.447	0.686	0.473	9.5	87.7	4.026	0.236
	FMNH 98947	216000	Batang Balleh, Nanga Tekalit, Kapit District, Borneo, Malaysia	109.85	0.298823	-1.60549	n/a	n/a	0.35	-0.541	5.401	1.797	1.597	3.394	149000	0.084	0.235	1.344	2.668	18830	270500	345100	50750	0.405	0.768	0.584	8.4	88.9	3.069	0.258
	FMNH 98949	216100	Batang Balleh, Nanga Tekalit, Kapit District, Borneo, Malaysia	88.74	1.07226	-1.26514	n/a	n/a	0.255	0.421	7.913	1.592	1.578	3.169	152900	0.219	0.165	0.674	1.374	21840	171600	228700	34120	0.444	0.476	0.364	10.1	87.5	2.78	0.175
	UF 66037	216400	n/a	87.05	1.33627	0.277555	n/a	n/a	0.192	-0.629	6.634	1.609	1.425	3.034	244000	0.287	0.23	1.696	2.551	10270	141900	192700	28100	0.226	0.403	0.326	10.1	88.8	2.615	0.138
	UF 66049	216300	Thailand	101.1	-0.714519	1.97878	n/a	n/a	0.236	0.342	5.644	1.46	1.593	3.054	184900	0.212	0.228	1.318	2.572	18500	175800	269800	25300	0.375	0.493	0.287	13	90.9	2.674	0.173
	UF 76332	228400	n/a	76.71	0.614421	0.809726	n/a	n/a	0.205	2.048	26.083	2.163	2.174	4.336	205400	0.505	0.213	1.013	2.238	18230	126000	173500	20940	0.363	0.356	0.243	10.5	89.4	2.961	0.128
Varanus salvator	FMNH 98944	215500	Kapit District, Sarawak, Borneo, Malaysia	106.23	-0.775292	-1.32654	n/a	n/a	0.35	-2.467	9.947	1.458	2.346	3.804	151100	0.09	0.209	0.631	2.062	8924	142100	170500	95740	0.199	0.343	1.025	10	82.3	3.046	0.217
	UF 33136	213400	South Perak, Malaysia	158	-0.75006	0.913037	n/a	n/a	0.154	-0.077	5.751	1.072	0.728	1.8	208400	0.125	0.144	0.795	1.03	9773	115300	156600	21610	0.202	0.324	0.225	10.3	88.2	1.408	0.112
	UF 33161	213500	Malaysia	145	0.521282	-0.424339	n/a	n/a	0.158	1.827	15.194	1.855	0.635	2.49	168500	0.128	0.132	0.622	0.881	13850	108300	159200	15310	0.278	0.308	0.157	12	90.7	1.413	0.108
	USNM 216258	124700	Minagas Point, Dalawan Bay, Balabac Island Philippines	86.61	0.0518536	1.16647	n/a	n/a	0.193	0.011	6.792	1.364	1.324	2.688	214400	0.198	0.179	1.029	1.603	12880	143500	201200	24590	0.268	0.403	0.27	11.1	89.3	2.11	0.139
	USNM 287381	124300	Quezon Municipality, Palawan, Philippines	91.23	-2.05159	0.169852	n/a	n/a	0.128	-0.18	4.194	0.966	0.66	1.626	190000	0.202	0.146	0.654	1.07	6061	109000	143300	16580	0.133	0.313	0.162	9	89.2	1.349	0.099
	USNM 287413	124400	Quezon Municipality, Palawan, Philippines	72.82	0.604361	1.24056	n/a	n/a	0.203	1.255	13.632	2.426	1.206	3.632	217000	0.369	0.245	1.223	2.927	16820	139000	190700	25290	0.345	0.373	0.255	11.1	87	2.641	0.138
	USNM 305884	124500	Lasam Centro, Cagayan Province, Luzon Island, Philippines	71.96	-0.392158	0.671148	n/a	n/a	0.156	-0.047	6.483	1.255	0.928	2.183	199300	0.276	0.16	0.826	1.289	10250	113800	160200	21250	0.215	0.319	0.231	11.1	88.6	1.612	0.112
	USNM 498916	124600	Baggao Municipality, Cagayan Province, Luzon Island, Philippines	79.96	0.354097	1.93177	n/a	n/a	0.232	0.24	5.005	1.686	1.595	3.28	239500	0.155	0.33	2.735	5.204	15010	188400	268200	25600	0.314	0.536	0.26	11.2	90.4	2.628	0.175
Myotis capaccini	NHMUK 1962.1321	188800	Grotte, du Sambu, Dions, France	11.35	n/a	n/a	2.99038	0.423892	0.184	0.267	8.162	2.071	1.743	3.814	208700	0.561	0.292	1.611	4.041	11580	142600	190900	23020	0.256	0.402	0.254	9.9	89	3.333	0.135
	NHMUK 1962.1309	189300	Herrault, Lunel viel, France	11.5	n/a	n/a	0.314097	-0.381086	0.157	-0.338	7.857	1.282	1.401	2.683	176100	0.798	0.157	0.763	1.235	8731	123900	164200	20650	0.186	0.348	0.214	9.7	88.4	2.018	0.116
	NHMUK 1967.234	189900	Herrault, Lunel viel, France	11.25	n/a	n/a	6.67248	2.22779	0.283	1.283	53.833	4.593	4.226	8.819	223600	0.609	0.313	1.576	4.628	21810	143800	198400	32670	0.449	0.4	0.417	10.9	88.4	7.436	0.156
	NHMUK 1962.1310	190100	Herrault, Lunel viel, France	11.23	n/a	n/a	5.02475	2.73619	0.231	1.498	19.777	2.703	2.3	5.004	205000	0.69	0.261	1.627	3.36	23500	132000	211300	23350	0.436	0.362	0.296	13.9	90.1	3.828	0.145
	NHMUK 1962.1308	190500	Herrault, Lunel viel, France	10.92	n/a	n/a	-0.0984413	0.162369	0.155	-0.682	6.213	1.269	1.213	2.482	210700	0.363	0.221	1.018	2.384	7726	120100	159300	22990	0.172	0.328	0.243	10.2	87.3	2.095	0.114
	NMUK 1962.1303	191000	Herrault, Lunel viel, France	10.76	n/a	n/a	0.782538	-0.276083	0.164	-0.084	6.072	0.97	1.249	2.219	183300	0.325	0.187	1.006	1.738	11100	126700	178000	19670	0.228	0.356	0.21	11.1	89.4	2.087	0.121
	NHMUK 1962.1316	191500	Herrault, Lunel viel, France	11.58	n/a	n/a	-0.259655	0.500481	0.149	0.393	8.918	1.8	0.897	2.697	196200	0.444	0.181	0.897	1.642	9450	112400	148500	19960	0.213	0.31	0.206	9.9	87.7	1.893	0.108
Myotis mystacinus	NHMUK 1911.1.3.12	192000	Kent, England, UK	8.83	n/a	n/a	1.74417	0.568047	0.195	-2.936	26.529	1.124	2.442	3.566	207100	0.319	0.223	1.294	2.444	9067	122100	168400	28550	0.193	0.339	0.358	11	88.4	3.388	0.124
	NHMUK 1849.8.16.53	192500	Stralford-on-Carron, England, UK	10.23	n/a	n/a	3.4086	-0.495391	0.205	0.21	8.744	1.767	1.747	3.515	156800	0.496	0.183	1.009	1.676	15280	144300	198700	27010	0.318	0.398	0.295	10.9	88	3.028	0.144
	NHMUK 1911.1.3.14	192900	Merione, England, UK	9.15	n/a	n/a	1.50401	1.47019	0.161	0.532	10.016	2.136	1.157	3.293	203200	0.501	0.205	1.103	2.102	11230	119800	174000	19170	0.243	0.336	0.221	11.8	89.8	2.862	0.116
	NHMUK 1911.1.3.10	193300	Oldham, England, UK	9.76	n/a	n/a	-1.30021	-1.50984	0.146	-0.185	3.75	0.733	0.794	1.527	197200	0.57	0.172	0.76	1.487	6895	129000	170800	16910	0.142	0.375	0.163	9	90.4	1.432	0.115
	NHMUK 1907.2.5.2	193600	Bedford, England, UK	9.84	n/a	n/a	5.44702	0.507976	0.248	1.434	12.129	2.94	1.276	4.216	193700	0.731	0.261	1.295	3.356	22000	169700	245500	26560	0.443	0.476	0.276	11.9	89.3	2.989	0.171
	NHMUK 1907.2.5.5	194100	Bedford, England, UK	9.35	n/a	n/a	4.50104	2.21646	0.228	0.899	25.106	2.923	2.179	5.101	234800	0.67	0.284	1.983	3.909	18580	134800	188700	25920	0.38	0.38	0.322	10.9	89.4	4.119	0.14
Noctilio leporinus	USNM 392892	127300	Braganca, Para, Brazil	19.57	n/a	n/a	-1.92562	1.30157	0.131	-0.904	9.865	1.058	1.26	2.318	233400	0.485	0.195	1.037	1.885	6612	96770	127100	19550	0.142	0.271	0.217	9.6	87.9	2.079	0.093
	USNM 392904	127400	Braganca, Para, Brazil	20.27	n/a	n/a	-3.08686	0.0160886	0.128	-0.607	5.665	0.695	0.716	1.411	201400	0.403	0.16	0.925	1.271	6491	99530	129000	18920	0.136	0.272	0.197	9.6	87.3	1.335	0.094
	USNM 392908	127500	Braganca, Para, Brazil	18.83	n/a	n/a	-1.17196	-1.08391	0.154	-0.995	6.344	0.74	1.165	1.904	204700	0.271	0.221	1.183	2.391	6566	119100	149500	25060	0.138	0.325	0.256	8.8	86.3	1.759	0.113
	USNM 393925	127600	Braganca, Para, Brazil	18.65	n/a	n/a	-0.166525	-2.954	0.181	-0.941	5.183	0.661	1.085	1.746	164200	0.252	0.213	0.786	2.226	6969	143300	179300	30080	0.142	0.383	0.307	9.1	85.9	1.668	0.135
	USNM 392945	127700	Braganca, Para, Brazil	18.48	n/a	n/a	-5.5544	-0.0564391	0.101	-0.832	6.05	0.459	0.914	1.373	192400	0.301	0.148	0.546	1.093	4265	80320	106000	14890	0.089	0.226	0.16	9.6	88.2	1.174	0.075
	USNM 392946	127800	Braganca, Para, Brazil	18.63	n/a	n/a	1.15416	-1.26809	0.178	-0.377	5.505	1.128	1.28	2.408	178800	0.544	0.213	0.96	2.25	9043	143500	187600	24920	0.189	0.397	0.254	9.7	87.8	1.988	0.133
	USNM 392948	127900	Braganca, Para, Brazil	18.98	n/a	n/a	-5.04851	-0.122044	0.105	-0.354	4.926	0.65	0.589	1.239	194300	0.306	0.136	0.588	0.925	5395	85750	111200	14180	0.116	0.239	0.142	9.3	88.2	1.081	0.079
	USNM 392973	128000	Braganca, Para, Brazil	18.86	n/a	n/a	0.079192	-1.8894	0.214	-1.813	8.291	0.859	1.693	2.552	165200	0.154	0.16	0.623	1.262	8200	117200	144900	48100	0.171	0.303	0.544	9.5	84.4	2.077	0.139
Nyctalus noctula	NHMUK 1911.1.3.29	182700	Surrey, UK	14.86	n/a	n/a	-1.31076	-2.32872	0.168	-1.703	9.883	0.68	1.198	1.878	163700	0.408	0.159	0.637	1.271	6033	121000	151600	28540	0.126	0.333	0.32	8.5	87	1.68	0.118
	NHMUK 1879.9.25.75	183200	Kingslury, Middlesex, UK	14.09	n/a	n/a	0.115626	0.404073	0.152	0.13	7.378	1.459	1.114	2.574	169400	0.428	0.143	0.756	1.034	10080	110700	159200	19500	0.212	0.315	0.229	11.5	89.6	2.103	0.109
	NHMUK 1911.1.1.130	183600	Northampton, UK	14.76	n/a	n/a	1.97502	-3.08755	0.193	-0.169	4.773	1.319	1.043	2.362	149500	0.174	0.186	0.829	1.716	10340	158400	210100	25370	0.218	0.449	0.247	9.5	88.6	2.134	0.146
	NHMUK 1911.1.3.34	184000	Surrey, UK	14.61	n/a	n/a	6.49945	-1.78183	0.322	2.468	29.757	4.466	1.427	5.893	141200	0.345	0.212	0.775	2.231	27910	181400	231500	42570	0.591	0.478	0.446	9.8	85.6	3.065	0.194
	NHMUK 1911.1.3.28	184500	Surrey, UK	14.12	n/a	n/a	-3.0555	-0.430835	0.126	-0.77	5.946	0.843	0.768	1.612	173300	0.533	0.149	0.757	1.113	5903	96860	124700	19700	0.127	0.27	0.209	9.1	87.4	1.514	0.093
	NHMUK 1911.1.3.41	184800	Essex, UK	15.22	n/a	n/a	-0.0373825	-1.63129	0.159	-0.346	6.854	1.384	1.28	2.664	144200	0.711	0.135	0.534	0.917	8153	125200	163000	22200	0.179	0.351	0.241	9.3	88.3	1.544	0.118
	NHMUK 1911.1.3.38	185300	Dorset, UK	15	n/a	n/a	-1.02206	-1.66712	0.157	-0.428	5.04	0.725	0.842	1.567	151700	0.232	0.146	0.569	1.067	9275	118800	161700	22940	0.191	0.326	0.238	10.8	87.5	1.469	0.115
Plecotus auritus	NHMUK 1911.1.1.45	185700	Wernigrode, Germany	10.6	n/a	n/a	5.73726	0.509506	0.334	6.483	97.45	6.359	1.833	8.192	170600	0.603	0.241	1.065	2.866	24600	142100	184200	38350	0.538	0.39	0.447	9.6	86.9	2.904	0.161
	NMUK 1990.40.2	186200	UK	10.47	n/a	n/a	-1.59478	1.68501	0.128	-1.926	23.475	1.162	1.793	2.956	187400	0.761	0.142	0.615	1.022	6980	89980	126500	16310	0.156	0.255	0.197	11	89.4	2.433	0.087
	NHMUK 1968.1185	186800	Sussex, UK	10.38	n/a	n/a	-2.35625	0.363609	0.12	0.056	4.995	0.951	0.994	1.945	202100	0.261	0.181	0.884	1.669	7364	98410	132100	14680	0.159	0.277	0.15	10	88.9	1.497	0.091
	NHMUK 1944.3.29.6	187300	Isle of Wight, UK	10.17	n/a	n/a	1.33897	-0.0630389	0.185	-2.335	18.851	1.14	2.81	3.95	191500	0.268	0.224	1.13	2.377	7690	120800	156800	31410	0.168	0.322	0.37	10.2	86.3	3.471	0.123
	NHMUK 1911.1.3.55	187800	Hertfordshire, UK	10.58	n/a	n/a	-0.699201	2.0242	0.131	0.031	8.753	1.548	1.632	3.181	215300	0.517	0.215	1.128	2.274	8348	96420	131300	17670	0.185	0.269	0.201	10.5	88.1	2.434	0.094
	NHMUK 1951.555	188300	Andover, Hampshire, UK	10.54	n/a	n/a	4.26913	1.56981	0.259	2.624	25.384	2.768	1.751	4.519	191000	0.411	0.213	0.909	2.235	28400	122600	170100	27020	0.545	0.338	0.324	11.1	88.3	4.285	0.142
Rhinolophus ferrumequinum	NHMUK 1989.186	177200	Somerset, England, UK	15.82	n/a	n/a	2.96149	-4.19815	0.243	-1.338	6.845	0.85	2.048	2.898	161300	0.388	0.269	0.998	3.226	7671	186000	225500	42290	0.154	0.508	0.461	7.7	86.4	2.718	0.178
	NHMUK 1911.1.3.3	177700	Somerset, England, UK	15.55	n/a	n/a	-0.370894	-2.62205	0.184	-1.7	8.764	1.009	1.217	2.226	176400	0.176	0.186	0.803	1.742	6143	130000	160800	32800	0.137	0.355	0.374	8.4	86.8	1.766	0.129
	NHMUK 1939.185	178200	Somerset, England, UK	15.56	n/a	n/a	0.217482	-0.323203	0.173	-1.128	8.891	1.04	1.367	2.407	189900	0.66	0.206	0.864	2.086	8930	122700	156100	28120	0.19	0.331	0.303	9.4	86.3	2.206	0.121
	NHMUK 1901.9.3.1	178700	Somerset, England, UK	15.46	n/a	n/a	0.139186	0.86826	0.146	0.405	7.996	1.784	0.947	2.731	213600	0.606	0.224	1.26	2.449	8775	118300	154700	18290	0.196	0.326	0.18	9.7	88	2.327	0.109
	NHMUK 139.194	179000	Somerset, England, UK	15.57	n/a	n/a	0.961191	-2.82755	0.219	-4.538	50.018	0.832	4.152	4.984	165300	0.144	0.167	0.677	1.405	5565	126600	146700	40630	0.122	0.326	0.466	7.7	84.5	3.615	0.134
	NHMUUK 1932.2.7.3	179500	Somerset, England, UK	15.52	n/a	n/a	-1.79666	-1.23768	0.131	0.032	3.584	1.17	0.719	1.889	184500	0.205	0.162	0.732	1.327	6524	115200	155100	15180	0.148	0.333	0.14	9.7	90.1	1.284	0.103
	NHMUK 1907.1.10.2	180000	Somerset, England, UK	15.18	n/a	n/a	-0.0320776	-0.68917	0.171	-1.023	8.715	0.99	1.114	2.103	190300	0.348	0.196	0.881	1.915	9538	121800	160800	25610	0.202	0.339	0.284	9.7	87.9	1.834	0.12
	NHMUK 39.183	180500	Somerset, England, UK	14.81	n/a	n/a	-0.174197	-0.446992	0.146	-0.582	6.201	1.25	1.582	2.832	192300	0.158	0.185	0.887	1.711	7326	116100	154200	20700	0.165	0.318	0.224	10.2	87.6	2.435	0.109
Trachops cirrhosus	USNM 244252	128600	Guyo, Peten, Guatemala	17.53	n/a	n/a	-3.90316	1.10864	0.106	0.08	4.852	1.047	0.656	1.703	213600	0.49	0.167	0.77	1.406	5769	88550	119500	13270	0.129	0.251	0.129	10	88.9	1.18	0.081
	USNM 244254	128700	Guyo, Peten, Guatemala	18.12	n/a	n/a	-2.71877	0.425913	0.123	0.038	4.872	0.741	0.746	1.487	199200	0.535	0.156	0.823	1.216	7545	99750	135600	15250	0.156	0.283	0.151	10.2	89.2	1.321	0.093
	USNM 244256	128800	Guyo, Peten, Guatemala	17.65	n/a	n/a	-3.49192	0.444305	0.12	-0.764	6.013	0.548	0.952	1.5	225700	0.501	0.184	0.96	1.695	5408	96760	126100	17290	0.112	0.268	0.18	9.5	87.8	1.419	0.09
	USNM 244258	128900	Guyo, Peten, Guatemala	17.79	n/a	n/a	-2.15331	-0.234217	0.133	0.142	3.551	0.747	0.558	1.305	199100	0.658	0.179	0.92	1.62	7382	114300	156600	15100	0.156	0.328	0.133	10.2	89.9	1.15	0.104
	USNM 244260	129000	Guyo, Peten, Guatemala	17.78	n/a	n/a	-2.7841	0.628298	0.117	-0.142	4.209	1.002	0.793	1.795	213900	0.33	0.189	0.995	1.787	5942	97670	132200	14890	0.135	0.276	0.151	10.1	89.1	1.46	0.09
	USNM 244262	129100	Guyo, Peten, Guatemala	17.75	n/a	n/a	-1.73595	-0.231794	0.135	0.124	3.915	0.769	0.752	1.521	194100	0.512	0.18	0.896	1.63	7967	112900	156100	15490	0.167	0.325	0.149	10.3	90.1	1.256	0.104
	USNM 244264	129200	Guyo, Peten, Guatemala	18.12	n/a	n/a	-0.740229	3.08867	0.13	0.317	30.048	1.783	2.276	4.059	245600	0.596	0.192	1.022	1.856	9039	91080	127100	14730	0.191	0.256	0.174	11	89	1.973	0.088
	USNM 244268	129300	Guyo, Peten, Guatemala	17.94	n/a	n/a	-2.98163	0.162615	0.123	-0.542	5.142	0.703	0.848	1.55	197800	0.812	0.143	0.953	1.018	6035	99880	130200	17270	0.128	0.282	0.182	9.2	88.4	1.329	0.093
Vampyrum spectrum	NMUK 65.5.18.69	181000	Isthumus, Panama	36.03	n/a	n/a	-1.23082	4.27588	0.17	0.789	13.216	1.681	1.039	2.72	222200	0.276	0.13	0.501	0.857	18470	73070	111200	28140	0.327	0.17	0.302	14.2	83.3	2.253	0.096
	NHMUK 70.3.29.2	181500	n/a	35.75	n/a	n/a	-4.21292	0.933142	0.125	-1.29	9.738	0.692	0.999	1.691	200700	0.634	0.091	0.417	0.425	7068	79840	98540	21990	0.15	0.211	0.249	9	85.6	1.549	0.084
	NHMUK 73.a	181800	Jamaica	36.05	n/a	n/a	-2.79988	0.625596	0.145	-1.885	12.332	0.973	1.072	2.045	203500	0.206	0.146	0.634	1.074	6657	87360	115200	26160	0.14	0.235	0.305	10.3	86.4	1.711	0.094
	NHMUK 93.8.10.1	182200	Trinidad	37.68	n/a	n/a	3.00141	-0.743343	0.251	-0.24	15.656	2.409	1.564	3.973	168000	0.173	0.188	0.732	1.723	16400	133500	174300	44460	0.332	0.347	0.497	10.6	85.2	2.328	0.153
	USNM 335159	119922	Sibube, Bocas del Toro, Panama	34.84	n/a	n/a	0.0754286	0.716674	0.163	-0.44	4.729	0.819	1.001	1.82	262600	0.323	0.316	2.108	4.721	8456	130100	176000	23310	0.176	0.353	0.236	10.9	87.5	1.654	0.122
	USNM 335160	119923	Sibube, Bocas del Toro, Panama	36.35	n/a	n/a	-1.94909	-0.0923945	0.137	-0.488	4.494	0.586	0.969	1.555	220200	0.532	0.236	1.423	2.692	6523	112900	146200	19380	0.134	0.315	0.198	9.3	87.9	1.453	0.104
	USNM 335161	119924	Sibube, Bocas del Toro, Panama	35.71	n/a	n/a	0.0399274	2.27658	0.153	2.013	18.488	2.152	0.699	2.851	223300	0.678	0.2	1.243	1.978	13150	103800	140300	16880	0.282	0.287	0.166	10.4	88.1	2.052	0.103
	USNM 335162	119925	Armila, San Blas, Panama	36.92	n/a	n/a	-3.17053	0.508427	0.121	-0.676	5.327	0.644	0.974	1.618	248400	0.564	0.19	1.174	1.769	5190	100700	129300	17200	0.109	0.283	0.179	8.8	88.2	1.483	0.092
	USNM 335163	119926	Armila, San Blas, Panama	33.74	n/a	n/a	3.98026	-0.0770579	0.234	-1.949	16.549	1.092	2.77	3.862	226300	0.656	0.327	2.124	5.091	10940	162100	218900	34550	0.228	0.457	0.42	10.2	88.5	3.158	0.16
b, pterosaur specimens
Species	Specimen no.	Leicester IFM sample no.	Locality	Lower Jaw Length/mm	Stratigraphic Age	First Appearance Date/Myr	Last Appearance Date/Myr	PCA Plot No. (Reptile & Bat texture-dietary spaces)	Reptile PC 1 value	Reptile PC 2 value	Bat PC 1 value	Bat PC 2 value	Sq/um	Ssk	Sku	Sp/um	Sv/um	Sz/um	Sds/ 1/mm^2	Str	Sdq	Ssc/ 1/um)	Sdr/%	Vmp/ um^3/mm^2	Vmc/ um^3/mm^2	Vvc/ um^3/mm^2	Vvv/ um^3/mm^2	Spk/um	Sk/um	Svk/um	Smr1/%	Smr2/%	S5z/um	Sa/um
Anhanguera sp.	SMNS 56994	199900	Santana Formation, Brazil	387.15	Aptian-Albian, Lower Cretaceous	112.3	108.8	1	-1.31142	-1.00172	1.81071	-3.00504	0.306	-2.71	11.813	0.841	1.811	2.652	159100	0.109	0.201	0.901	1.96	7489	140400	166100	74040	0.156	0.338	0.806	9.6	82.8	2.586	0.186
Austriadactylus cristatus	SMNS 56342	200400	Seefeld Formation, Austria	104.78	Norian, Upper Triassic	207.5	204	2	2.58357	0.473844	9.50207	-1.17118	0.385	1.263	12.898	3.215	2.262	5.477	192700	0.244	0.308	1.538	4.358	36490	239100	346300	44500	0.689	0.658	0.492	12.1	88.5	4.854	0.251
Boreopterus giganticus	IVPP P14588	150200	Yixian Formation, China	403	Barremian-Aptian, Lower Cretaceous	129.7	121	3	-1.73109	-0.147833	-0.270243	-1.53318	0.172	-1.213	7.813	0.928	1.471	2.399	183600	0.332	0.206	0.821	2.08	7752	124800	149200	29830	0.167	0.325	0.315	8.3	84.9	2.072	0.122
Campylognathoides liasicus	SMNS 18879	200800	Posidonia Shale, Germany	60.13	Toarcian, Lower Jurassic	183	180.7	4	-0.201174	-0.0162527	4.25392	-1.83216	0.23	-0.302	5.029	1.366	1.675	3.041	183300	0.431	0.276	1.613	3.659	12960	185200	247800	30790	0.272	0.518	0.314	9.9	88.2	2.451	0.173
Coloborhynchus robustus	SMNK 2302	196400	Santana Formation, Brazil	n/a	Aptian-Albian, Lower Cretaceous	112	108.8	5	-0.422865	1.88009	0.88949	0.622574	0.157	0.308	4.231	1.361	0.974	2.335	236700	0.238	0.223	1.518	2.418	10040	131300	186600	16890	0.217	0.37	0.163	11.4	90.2	1.987	0.12
Darwinopterus linglongtaensis	IVPP V17957	151600	Tiaojishan Formation, China	101.38	Callovian-Oxfordian, Middle-Upper Jurassic	166	157	6	0.461977	-1.07926	6.41414	-2.78432	0.294	-0.514	7.4	2.124	2.285	4.408	157300	0.316	0.281	1.016	3.812	17640	218700	271200	45720	0.37	0.554	0.467	9.9	84.6	3.391	0.21
Darwinopterus sp.	IVPP V16049	151300	Tiaojishan Formation, China	98.63				7	-0.739548	-1.12478	5.36075	-4.30515	0.291	-1.088	6.139	1.558	1.874	3.433	160200	0.237	0.279	1.335	3.724	12170	222700	267100	49200	0.264	0.59	0.52	8.1	85.7	2.798	0.212
Dimorphodon macronyx	NHMUK PV OR 41212	165100	Lower Lias, UK	202	Sinemurian, Lower Jurassic	199.6	193.6	8	-0.534157	0.217125	2.21731	-0.785488	0.184	-0.473	5.304	1.577	1.454	3.031	187700	0.266	0.23	1.363	2.606	9405	145600	199100	25710	0.212	0.407	0.272	10.6	88.3	2.456	0.137
	NHMUK PV OR 1035	165600	Lower Lias, UK	n/a				9	-1.43073	0.278018	-0.468291	-1.71506	0.158	-0.412	4.513	0.641	1.164	1.805	191300	0.288	0.201	0.893	1.977	7285	132800	178200	20900	0.149	0.38	0.214	9.7	89.2	1.617	0.122
Dorygnathus banthensis	BSPG 1938 I 49	205000	Posidonia Shale, Germany	74.97	Toarcian, Lower Jurassic	183	180.7	10	3.0818	0.87239	4.43893	1.27141	0.266	2.543	13.995	2.013	0.995	3.008	199200	0.099	0.238	0.906	2.684	39010	130500	228500	21740	0.674	0.332	0.226	14.6	88.1	2.92	0.16
	SMNS 50164	201700		116.98				11	-1.15914	0.430645	-0.536456	0.566963	0.141	-0.879	9.001	2.552	1.236	3.788	196000	0.202	0.187	0.777	1.671	7381	101300	131800	21790	0.198	0.279	0.247	9.6	87.3	2.325	0.1
	SMNS 50914	202200		84.62				12	0.42072	0.533525	0.153191	1.23781	0.154	0.166	6.29	0.891	1.225	2.116	191500	0.512	0.175	0.855	1.509	11690	111600	171400	18570	0.24	0.307	0.202	13	89.2	1.92	0.111
	SMNS 55886	202500		83.37				13	0.372661	0.112	4.99127	-0.825246	0.241	1.091	14.584	2.664	1.867	4.531	187000	0.272	0.277	1.387	3.353	17320	167700	220600	31330	0.371	0.461	0.328	9.9	87.3	3.489	0.165
Germanodactylus rhamphastinus	BSPG ASI 745 a	206200	Daiting, Solnhofen	149.95	Tithonian, Upper Jurassic	150.8	145.5	14	-0.442495	-0.60549	1.81957	-1.6849	0.203	-0.698	5.771	0.882	1.31	2.192	166800	0.476	0.196	0.808	1.899	10870	150800	203700	31140	0.223	0.416	0.339	10.5	87.5	2.074	0.147
Haopterus gracilis	IVPP V11726	149500	Jianshangou, Yixian Formation, China	n/a	Aptian, Lower Cretaceous	129.7	122.1	15	-1.61741	-1.07297	-0.0590668	-2.64228	0.185	-1.53	8.647	0.738	1.419	2.157	159500	0.28	0.195	0.698	1.879	7284	134100	163100	32140	0.153	0.353	0.345	8.7	85.5	1.96	0.131
Istiodactylus latidens	NHMUK PV R 3877	166100	Atherfield, Vectis Formation, UK	n/a	Aptian, Lower Cretaceous	128.2	112	16	-3.37007	0.544376	-5.13006	-0.152373	0.11	-1.451	8.312	0.421	1.357	1.778	202600	0.625	0.136	0.625	0.928	3814	83990	102500	18450	0.079	0.227	0.206	8.2	86.2	1.31	0.08
Jiangchangnathus sp.	PMOL AP00028	154500	Tiaojishan Formation, China	n/a	Bathonian-Oxfordian, Middle-Upper Jurassic	166	157.3	17	-0.325253	-1.69946	4.47222	-3.13561	0.227	0.277	6.496	2.418	1.482	3.901	145600	0.356	0.24	0.969	2.817	12640	190400	244700	27660	0.287	0.533	0.273	8.9	88.6	2.504	0.172
Lonchodraco giganteus	PV OR 39412	168300	Chalk Group, UK	n/a	Cenomanian-Turonian, Upper Cretaceous	99.6	89.3	18	-0.680153	-0.819043	2.34753	-1.62709	0.202	-0.66	6.354	1.558	1.484	3.042	164100	0.497	0.175	0.897	1.537	10760	154500	192400	31210	0.238	0.404	0.318	9.4	85.5	2.249	0.146
Pterodactylus antiquus	NHMUK PV R 3949	168500	Eichstätt, Altmühltal Formation, Germany	52	Tithonian, Upper Jurassic	150.8	145	19	0.859432	-0.521573	4.35551	-1.25454	0.23	0.189	4.548	1.375	1.186	2.561	165700	0.441	0.25	1.529	3.016	14810	179900	266000	27670	0.309	0.506	0.289	12.3	89.8	2.321	0.172
Pterodactylus kochi	BSPG 1878 VI 1	206800	Altmühltal Formation, Germany	53				20	3.83024	1.34015	11.52	0.0576587	0.45	1.976	10.746	3.359	2.035	5.394	212600	0.211	0.428	3.218	8.181	55650	259800	455200	38120	1.008	0.686	0.421	15.1	90.2	4.971	0.293
	MB 3530.1	174800	Eichstätt, Altmühltal Formation, Germany	57				21	2.43205	-0.623518	11.5265	-1.96085	0.477	3.131	40.66	7.863	2.656	10.519	167700	0.221	0.4	2.164	7.235	39660	266700	357900	56460	0.833	0.734	0.642	10.4	87.9	4.887	0.281
	MB 3655	175200	Altmühltal Formation, Germany	109				22	1.65142	0.823425	9.12391	-0.383226	0.387	4.438	56.486	5.953	2.403	8.357	207700	0.377	0.4	2.818	7.011	30380	219100	287400	45760	0.628	0.594	0.498	10	86.8	3.475	0.227
Pterodactylus cf. micronyx	BSPG 1986 XV 132	207100	Altmühltal Formation, Germany	53				23	-0.280565	0.464271	4.2895	-2.53383	0.229	0.015	4.077	1.217	1.527	2.744	196800	0.155	0.315	1.81	4.679	12970	194000	261400	26700	0.269	0.556	0.275	9.8	90.1	2.516	0.177
Pterodactylus sp.	MB 3657	174300	Altmühltal Formation, Germany	99				24	0.542628	-0.192279	6.10683	-1.79271	0.262	0.256	6.081	2.525	1.444	3.968	177300	0.288	0.306	1.961	4.472	16580	208300	280100	33640	0.353	0.571	0.328	10.6	87.8	2.971	0.195
Rhamphorhynchus bucklandi	GSM 113723	143900	n/a	163		155.7	145	25	-1.30889	-0.614456	-1.28346	-1.17098	0.144	-0.398	4.655	0.725	0.961	1.686	167600	0.462	0.197	0.831	1.921	7145	117900	158000	19470	0.148	0.334	0.202	9.9	88.9	1.586	0.109
Rhamphorhynchus muensteri	MB 3643.1	173400	Altmühltal Formation, Germany	79				26	0.368127	-0.764042	1.99316	-2.18989	0.218	-0.979	6.864	0.854	1.567	2.421	159600	0.079	0.186	0.614	1.681	11440	144400	208100	37320	0.237	0.389	0.44	12.4	87.4	2.158	0.151
	SMNS 51470	203100		89				27	0.488854	0.342518	1.46172	1.19228	0.165	-0.106	7.468	1.336	1.464	2.8	185700	0.58	0.219	0.999	2.32	11240	122600	186500	18830	0.237	0.343	0.225	13.3	90.8	2.282	0.12
	MB 3630.1–2	173600		28				28	2.58171	0.795455	8.50979	-0.0161098	0.351	0.394	13.514	3.715	2.727	6.442	197900	0.053	0.453	1.908	8.947	32080	182300	288700	50260	0.593	0.497	0.642	14	88.3	5.829	0.216
	SMNS 52338	203300		107				29	-1.86554	-0.65521	-1.11521	-0.9186	0.16	-1.29	7.041	0.847	1.237	2.084	168600	0.814	0.205	0.751	2.051	6634	115400	142700	28420	0.143	0.305	0.308	9	85.6	1.808	0.114
	BSPG 1889 XI 1	246300		20				30	0.16471	0.227907	2.4941	-0.245902	0.214	-0.721	13.505	1.847	1.952	3.799	188300	0.16	0.204	0.987	2.05	13970	129900	172100	33520	0.291	0.347	0.385	10.6	86.5	2.517	0.137
	BSPG 1934 I 36	205300	Langenaltheim, Altmühltal Formation, Germany	42				31	0.478616	-0.213556	1.47701	-0.115593	0.178	-0.094	6.141	0.965	1.45	2.415	172000	0.418	0.194	0.683	1.836	11860	131200	199800	22420	0.245	0.364	0.255	12.9	89.5	2.153	0.129
	BSPG 1989 XI 1	205700	Daiting, Solnhofen	72				32	0.132856	-1.18352	1.5429	-1.61512	0.18	0.02	4.502	0.819	1.64	2.459	152200	0.312	0.143	0.716	1.031	12070	141700	197900	23170	0.244	0.391	0.239	11.2	88	1.815	0.134
	NHMUK PV OR 37002	166700	Eichstätt, Altmühltal Formation, Germany	81				33	1.1678	-0.410971	4.02673	-0.840978	0.237	0.379	8.236	1.485	1.572	3.056	170700	0.234	0.178	1.039	1.572	21680	155100	214300	31210	0.425	0.416	0.345	11.2	87.4	2.628	0.16
	NHMUK PV OR 37003	167000	Altmühltal Formation, Germany	165				34	-1.5133	0.153786	-2.12478	-0.76836	0.131	-0.316	5.349	0.554	1.177	1.731	185800	0.332	0.136	0.609	0.919	6679	109500	151600	15510	0.138	0.314	0.166	10.5	90.2	1.438	0.1
	TM F06922	246000		93				35	-0.934299	-0.184415	-2.35883	0.391126	0.115	0.387	4.096	0.915	0.912	1.827	174500	0.298	0.163	0.703	1.339	7076	97250	141100	11540	0.153	0.279	0.116	11.7	91.3	1.541	0.089
	TM F06924	246200		26				36	0.631665	0.489945	4.37726	-0.57639	0.23	-1.211	13.583	1.498	2.497	3.995	192500	0.109	0.267	1.534	3.387	14730	154800	225500	30420	0.309	0.428	0.373	12	89	3.488	0.156
	TMP 2008.41.001	144000		68				37	-0.593724	-1.02521	1.77155	-2.37822	0.186	-0.186	3.899	0.984	1.263	2.247	157500	0.312	0.215	0.961	2.259	9646	157800	212200	23430	0.204	0.442	0.23	10.2	88.8	1.863	0.143
Rhamphorhynchus sp.	NHMUK PV OR 43004	167400	Altmühltal Formation, Germany	70				38	0.309289	0.2125	2.36547	-0.601836	0.201	-0.111	5.382	1.13	1.146	2.275	185400	0.263	0.191	1.252	1.792	13850	148100	208300	28270	0.281	0.398	0.298	11.7	87.4	2.101	0.145
Scaphognathus crassirostris	SMNS 59395	203900	Altmühltal Formation, Germany	41.56		150.8	145.5	39	-0.178139	0.381636	3.19337	-1.28819	0.25	-1.297	8.39	1.413	1.739	3.152	192400	0.15	0.319	1.202	4.424	11550	151700	198400	49520	0.238	0.401	0.546	10.6	85.2	2.917	0.167
Serradraco saggittirostris	NHMUK PV R 1823	167900	Upper Tunbridge Wells Sand, Wessex Formation, UK	n/a		139.8	132.6	40	-2.55591	-0.794879	-1.26869	-2.79591	0.206	-2.436	11.473	0.726	1.4	2.126	166800	0.142	0.16	0.594	1.28	5509	115800	134700	45240	0.117	0.292	0.491	8.3	83.6	1.928	0.132
Abbreviations: BSPG, Bayerische Staatsammlung für Paläontologie und Geologie, Munich, Germany; FMNH, Field Museum of Natural History, Chicago, Illinois, USA; GSM, British Geological Survey, British Geology Collections, Keyworth, UK; IVPP, Institute of Vertebrate Paleontology and Paleoanthropology, Beijing, China; LDUCZ, Grant Museum of Zoology, University College London, UK; MB, Museum für Naturk…
