# Supplementary material for: Dietary diversity and evolution of the earliest flying vertebrates revealed by dental microwear texture analysis
Source: Nat Commun. 2020 Oct 28;11:5293. doi: 10.1038/s41467-020-19022-2 (PMC7595196; doi:10.1038/s41467-020-19022-2)
Supplement: Supplementary file 6 — Supplementary Data 2 [file 41467_2020_19022_MOESM6_ESM.xlsx]

## Sheet: Sheet1
Supplementary Data 2 | Extant reptile (crocodilians and varanid lizards) and bat species, sample sizes and dietary guild assignments based on stomach and/or faecal content studies that give quantitative dietary breakdowns (%). Constituents can be measured as a percentage of total volume of samples or as a percentage of the frequency in which prey items appear in specimen stomachs/faecal content.
Species	n (this study)	Guild assignment (this study)	Dietary Breakdown/%									Volumetric/V or Frequency/F	Reference
			Total Vertebrates	Tetrapods	Fish	Total Invertebrates	Harder Invertebrates	Softer Invertebrates	Softest Invertebrates	Plant Matter	Generalism
Alligator mississippiensis	8	piscivore	93.3	35.8	57.5	6.4	6.4	0	0	0	7	V	Delany et al. 1
Caiman crocodilus	6	piscivore	62	3	59	14.2	6.1	0	0	18	7	V	Laverty & Dobson 2
Crocodylus acutus	7	'harder' invertebrate consumer	17.7	17.7	0	82.4	32.6	0	49.8	0	4	V	Thorbjarnarson 3
Crocodylus niloticus	4	piscivore	77	9	68	1.1	0.8	0.2	0.1	0.3	6	V	Wallace & Leslie 4
Crocodylus porosus (adult)	6	carnivore	65.7	65.7	0	34.3	34.2	0	2.6	0	6	V	Sah & Stuebing 5
Crocodylus porosus (juvenile)	5	'harder' invertebrate consumer	35	0	35	65	61	0	0	0	4	V	Taylor 6
Gavialis gangeticus	7	piscivore	100	10	90	0	0	0	0	0	3	V	Hussain 7
Varanus komodoensis	4	carnivore	80.9	80.9	0	0.3	0	0.3	0	0	8	F	Auffenberg 8
Varanus nebulosus	11	carnivore	50.5	50.5	0	40.4	27.5	10	2.9	0	4	V	Losos & Greene 9
Varanus niloticus	8	'softer' invertebrate consumer	39.7	39.7	0	60.3	19.1	38.2	2.3	0	10	V	Dalhuijsen et al. 10
Varanus olivaceus	6	omnivore	2	2	0	45.2	43.2	1	1	51.3	7	F	Auffenberg 11
Varanus prasinus	7	'softer' invertebrate consumer	22	22	0	78	5.7	72.3	0	0	3	V	Greene 12
Varanus rudicollis	8	carnivore	54.4	54.4	0	43.6	4.4	27.2	12	0	7	V	Losos & Greene 9
Varanus salvator	8	carnivore	53	42	11	44	24	13	7	0	12	F	Rahman et al. 13
Myotis capaccini	7	'softest' invertebrate consumer	0	0	0	100	0	0	85.3	0	7	V	Almenar et al. 14
Myotis mystacinus	6	'softest' invertebrate consumer	0	0	0	100	4.2	0.5	95.3	0	10	F	Berge 15
Noctilio leporinus	8	piscivore	33	0	33	67	0	0	0	0	7	F	Brooke 16
Nyctalus noctula	7	'harder' invertebrate consumer	0	0	0	100	43.5	0	55.5	0	5	V	Jones 17
Plecotus auritus	6	'softest' invertebrate consumer	0	0	0	100	8	7.4	82.6	0	7	V	Rydell 18
Rhinolophus ferrumequinum	8	'harder' invertebrate consumer	0	0	0	100	31.5	13	55	0	6	V	Flanders & Jones 19
Trachops cirrhosus	8	carnivore	36.6	36.6	0	51.3	25.3	26	0	12	6	V	Humphrey et al. 20
Vampyrum spectrum	9	carnivore	72.8	72.8	0	27.3	9.1	0	0	0	4	V	Bonato et al. 21
References
1. Delany, M. F., Linda, S. B. & Moore, C. T. Diet and condition of American alligators in 4 Florida lakes. Proc. Ann. Conf. Southeast. Ass. Fish. Wildlife Ag. 53, 375–389 (1999).
2. Laverty, T. M. & Dobson, A. P. Dietary overlap between black caimans and spectacled caimans in the Peruvian Amazon. Herpetologica 69, 91–101 (2013)
3. Thorbjarnarson, J. B. The status and ecology of the American crocodile in Haiti. Bull. Fla. Mus. Biol. Sci. 33, 1–86 (1988).
4. Wallace, K. M. & Leslie, A. J. Diet of the Nile Crocodile (Crocodylus niloticus) in the Okavango Delta, Botswana. J. Herpet. 42, 361–368 (2008).
5. Sah, S. A. M. & Stuebing, R. B. Diet, growth and movements of juvenile crocodiles Crocodylus porsus Schneider in the Klias river, Sabah, Malaysia. J. Trop. Ecol. 12, 651–662 (1996).
6. Taylor, J. A. The foods and feeding habits of subadult Crocodylus porosus Schneider in Northern Australia. Aust. Wildlife Res. 6, 347–359 (1979).
7. Hussain, S. A. Ecology of gharial (Gavialis gangeticus) in National Chambal Sanctuary, India MPhil thesis, Aligarh Muslim University, (1991).
8. Auffenberg, W. The Behavioral Ecology of the Komodo Monitor. (Univ. Press. Florida, 1981).
9. Losos, J. B. & Greene, H. W. Ecological and evolutionary implications of diet in monitor lizards. Biol. J. Linn. Soc. 35, 379–409 (1988).
10. Dalhuijsen, K., Branch, W. R. & Alexander, G. J. A comparative analysis of the diets of Varanus albigularis and Varanus niloticus in South Africa. Afr. Zool. 49, 83–93 (2014).
11. Auffenberg, W. Gray's Monitor Lizard. (Univ. Press. Florida, 1988).
12. Greene, H. W. Diet and arboreality in the emerald monitor, Varanus prasinus, with comments on the study of adaptation. Fieldiana Zool. 31, 1–12 (1986).
13. Rahman, K. M. M., Rakhimov, I. I. & Khan, M. M. H. Activity budgets and dietary investigations of Varanus salvator (Reptilia: Varanidae) in Karamjal ecotourism spot of Bangladesh Sundarbans mangrove forest. Basic Appl. Herpet. 31, 45–56 (2017).
14. Almenar, D., Aihartza, J., Goiti, U., Salsamendi, E. & Garin, I. Diet and prey selection in the trawling long-fingered bat. J. Zool. 274, 340–348 (2008).
15. Berge, L. Resource partitioning between the cryptic species Brandt's bat (Myotis brandtii) and the whiskered bat (M. mystacinus) in the UK. PhD thesis, Univ. Bristol (2007).
16. Brooke, A. P. Diet of the fishing bat, Noctilio leporinus (Chiroptera: Noctilionidae). Journal of Mammalogy 75, 212–218 (1994).
17. Jones, G. Flight peformance, echolocation and foraging behaviour in noctule bats Nyctalus noctula. J. Zool. Soc. Lond. 237, 303–312 (1995).
18. Rydell, J. Food habits of northern (Eptesicus nilssoni) and brown long-eared (Plecotus auritus) bats in Sweden. Holarctic Ecol. 12, 16–20 (1989).
19. Flanders, F. & Jones, G. Roost use, ranging behavior, and diet of greater horseshoe bats (Rhinolophus ferrumequinum) using a transitional roost. J. Mammal. 90, 888–896 (2009).
20. Humphrey, S. R., Bonaccorso, F. J. & Zinn, T. J. Guild structure of surface-gleaning bats in Panamá. Ecology 64, 284–294 (1983).
21. Bonato, V., Facure, K. G. & Uidea, W. Food habits of bats of subfamily Vampyrinae in Brazil. Journal of Mammalogy 85, 708–713 (2004).
