# Supplementary material for: Dietary diversity and evolution of the earliest flying vertebrates revealed by dental microwear texture analysis
Source: Nat Commun. 2020 Oct 28;11:5293. doi: 10.1038/s41467-020-19022-2 (PMC7595196; doi:10.1038/s41467-020-19022-2)
Supplement: Supplementary file 7 — Supplementary Data 3 [file 41467_2020_19022_MOESM7_ESM.xlsx]

## Sheet: Sheet1
Supplementary Data 3 | ANOVA results (4 d.p) of ISO texture parameters between a, reptile and; b, bat dietary guilds. Data log transformed and scale limited using 5th order polynomial and robust Gaussian filter. Texture parameters exhibiting significant differences after application of the Benjamini-Hochberg procedure shown in bold. All ANOVAs were two-tailed tests and were performed independentl…
a, Reptile ANOVA results
Parameter	F-ratio	P-value	d.f
Sq	2.5649	0.0435	4, 90
Sku	1.678	0.162	4, 90
Sp	2.2435	0.0705	4, 90
Sv	1.345	0.2595	4, 90
Sz	1.7548	0.145	4, 90
Sds	5.2453	0.0008	4, 90
Str	1.9465	0.1096	4, 90
Sdq	1.1949	0.3186	4, 90
Ssc	2.6308	0.0394	4, 90
Sdr	1.2601	0.2916	4, 90
Vmp	4.1834	0.0037	4, 90
Vmc	1.5956	0.1823	4, 90
Vvc	2.3298	0.062	4, 90
Vvv	1.2956	0.2778	4, 90
Spk	4.0231	0.0048	4, 90
Sk	1.8817	0.1205	4, 90
Svk	1.6775	0.1621	4, 90
Smr1	4.2863	0.0032	4, 90
Smr2	1.6954	0.158	4, 90
S5z	1.0669	0.3776	4, 90
Sa	2.0288	0.097	4, 90
b, Bat ANOVA results
Sq	4.0197	0.0117	3, 55
Skua,b	4.4406	0.0106	3, 24.5
Sp	8.0428	0.0002	3, 55
Sv	4.7296	0.0052	3, 55
Sz	8.518	<0.0001	3, 55
Sds	12.5147	<0.0001	3, 55
Str	3.9585	0.0126	3, 55
Sdq	2.4077	0.0769	3, 55
Ssc	3.6399	0.0182	3, 55
Sdr	2.5114	0.068	3, 55
Vmpa	6.3944	0.0019	3, 28
Vmc	5.1652	0.0032	3, 55
Vvc	5.7947	0.0016	3, 55
Vvv	1.909	0.1388	3, 55
Spk	6.5071	0.0008	3, 55
Sk	5.3412	0.0027	3, 55
Svk	1.9669	0.1296	3, 55
Smr1a	9.8004	0.0001	3, 30
Smr2b	3.0383	0.0366	3, 55
S5z	10.488	<0.0001	3, 55
Sa	4.5809	0.0062	3, 55
aIndicates Welch test result (ANOVA of unequal variances, Bartlett and/or Levene test).
bIndicates parameters which were significant after the Benjamini-Hochberg procedure but exhibited no pairwise differences from the Tukey Tests and were therefore not included in the principal component analysis.
