# Supplementary material for: Dietary diversity and evolution of the earliest flying vertebrates revealed by dental microwear texture analysis
Source: Nat Commun. 2020 Oct 28;11:5293. doi: 10.1038/s41467-020-19022-2 (PMC7595196; doi:10.1038/s41467-020-19022-2)
Supplement: Supplementary file 8 — Supplementary Data 4 [file 41467_2020_19022_MOESM8_ESM.xlsx]

## Sheet: Sheet1
Supplementary Data 4 | International Organisation for Standardisation (ISO) 3D texture parameter definitions and categorisations. Many parameters are derived from the areal material ratio curve; a cumulative probability density function derived from the scale-limited tooth surface by plotting the cumulative percentage of the tooth surface against height The peaks, valleys and core material of too…
Parameter	Unit	Definition
Sq	µm	Root-Mean-Square height of surface	height	Sq, root mean square of height, provides an overall measure of the height of the texture comprising the surface
Sp	µm	Maximum peak height of surface	height	Sp, the height of the highest peak, tends not to be reliable as an indicator of overall surface texture, as it is based on only one peak, which could reflect a single point.
Sv	µm	Maximum valley depth of surface	height	Sp, the depth of the deepest valley or pit, tends not to be reliable as an indicator of overall surface texture, as it is based on only one valley or pit, which could reflect a single point.
Sz	µm	Maximum height of surface	height	Sz, the maximum height of the surface, is calculated by subtracting the maximum valley depth from the peak height
Sa	µm	Average height of surface	height	Sa, the average height of the surface, provides an overall measure of the height of the texture comprising the surface
Ssk	-	Skewness of height distribution of surface	height	Ssk is the skewness of the 3D surface texture, measuring the deviation from normality of the distribution of heights of all points in a measured area. Ssk captures the degree of symmetry of the surface heights about the mean plane, with positive values indicating a predominance of peaks and negative values indicating a predominance of valleys.
Sku	-	Kurtosis of height distribution of surface	height	Sku is the kurtosis of the 3D surface texture, measuring the deviation from normality of the distribution of heights of all points in a measured area. A surface with a normal distribution of height will have a Sku value of 3; a spikey surface, with inordinately high peaks or deep valleys, will have a value of less than 3.
S5z	µm	10 point height of surface	feature	S5z is the average value of the 5 highest peaks and the 5 deepest valleys, providing a measure of extremes of height
Sdq	-	Root mean square gradient of the surface	hybrid	Higher values of Sdq indicate steeper gradients of the slopes comprising the surface. It is affected by both the amplitude and spacing of texture, with more closely spaced texture generally having steeper slopes.
Sdr	%	Developed interfacial area ratio	hybrid	Sdr is the % additional contribution of the texture to surface area, relative to a plane of the same linear dimensions. Higher values for Sdr indicate more intricate, more complex textures.
Sds	1/mm2	Density of summits. Number of summits per unit area making up the surface	hybrid	Increases in Sds indicate that peaks above the core material make up a greater proportion of the surface
Ssc	1/µm	Mean summit curvature for peak structures		Increases in Ssc indicate that peaks above the core material have more rounded summits
Sk	µm	Core roughness depth, Height of the core material	material ratio	The vertical distance between the low and high limits of the core material
Spk	µm	Mean height of the peaks above the core material	material ratio	Spk is the mean height of peaks above the top of the core, with high values indicating a surface composed of high peaks
Svk	µm	Mean depth of the valleys below the core material	material ratio	Spk is the mean depth of valleys below the base of the core, with high values indicating a surface composed of deep valleys
Smr1	%	Surface bearing area ratio (the proportion of the surface which consists of peaks above the core material)	material ratio	The percentage of the surface that is composed of the peaks that are higher than the top of the core.
Smr2	%	Surface bearing area ratio (the proportion of the surface which would carry the load)	material ratio	The percentage of the surface that is composed of the valleys that are lower than the base of the core.
Vmp	µm3/mm2	Material volume of the peaks of the surface	volume	The volume of material contained within peaks that make up the highest 10% of the surface
Vmc	µm3/mm2	Material volume of the core of the surface	volume	The volume of the material making up the surface, excluding peaks (the highest 10%) and valleys (lowest 20% of the surface). ‘Core’ in the context of volume parameters is not defined in the same way as core for material ratio parameters.
Vvc	µm3/mm2	Void volume of the core of the surface	volume	The volume of the voids within the ‘core’ of the surface, the core excluding peaks (the highest 10%) and valleys (lowest 20% of the surface).
Vvv	µm3/mm2	Void volume of the valleys of the surface	volume	The volume of voids contained within valleys that make up the lowest 20% of the surface.
Sal	mm	Auto correlation length.	spatial	Horizontal distance of the auto correlation function (ACF) which has the fastest decay to the value 0.2. Large values for Sal indicate surfaces dominated by low frequencies. Small values indicate surfaces dominated by high frequencies
Str	-	Texture aspect ratio (values range 0-1).	spatial	The ratio from the distance with the fastest decay of the auto correlation function to the distance with the slowest decay. Values of 0.2-0.3 indicate surfaces with a strong directional structure. Values of > 0.5 indicate a rather uniform texture.
