# Supplementary material for: Dietary diversity and evolution of the earliest flying vertebrates revealed by dental microwear texture analysis
Source: Nat Commun. 2020 Oct 28;11:5293. doi: 10.1038/s41467-020-19022-2 (PMC7595196; doi:10.1038/s41467-020-19022-2)
Supplement: Supplementary file 9 — Supplementary Data 5 [file 41467_2020_19022_MOESM9_ESM.xlsx]

## Sheet: Sheet1
Supplementary Data 5 | Dietary correlations for a, reptile and; b, bat dietary guilds. Spearman's rank correlations of PC axes 1 and 2 against dietary characteristics. Significant correlations after application of the Benjamini-Hochberg procedure shown in bold. The false discovery rate for the procedure was set at 0.05. All correlations were two-tailed tests and were performed independently of ea…
a, Reptile dietary correlations
Correlation	rs	P-value	d.f.
PC1 – Total vertebrates	-0.3564	0.0004	94
PC2 – Total vertebrates	0.0769	0.459	94
PC1 – Tetrapods	-0.063	0.5439	94
PC2 – Tetrapods	0.2072	0.0439	94
PC1 – Fish	-0.2398	0.0192	94
PC2 – Fish	-0.1723	0.0949	94
PC1 – Total invertebrates	0.3192	0.0016	94
PC2 – Total invertebrates	0.0769	0.459	94
PC1 – 'Harder' invertebrates	0.25	0.0145	94
PC2 – 'Harder' invertebrates	0.0348	0.7381	94
PC1 – 'Softer' Invertebrates	0.1786	0.0833	94
PC2 – 'Softer' invertebrates	0.2907	0.0043	94
PC1 – 'Softest' invertebrates	0.08	0.4409	94
PC2 – 'Softest' invertebrates	0.0377	0.7165	94
PC1 – Plant matter	0.0671	0.518	94
PC2 – Plant matter	-0.0616	0.5533	94
PC1 – Generalism	0.0755	0.4672	94
PC2 – Generalism	0.145	0.1609	94
b, Bat dietary correlations
PC1 – Total vertebrates	-0.4869	<0.0001	58
PC2 – Total vertebrates	0.2356	0.0724	58
PC1 – Tetrapods	-0.3665	0.0043	58
PC2 – Tetrapods	0.3303	0.0106	58
PC1 – Fish	-0.2384	0.069	58
PC2 – Fish	-0.2064	0.1168	58
PC1 – Total invertebrates	0.4869	<0.0001	58
PC2 – Total invertebrates	-0.2356	0.0724	58
PC1 – 'Harder' invertebrates	-0.1208	0.3619	58
PC2 – 'Harder' invertebrates	-0.2842	0.0291	58
PC1 – 'Softer' invertebrates	-0.1311	0.3225	58
PC2 – 'Softer' invertebrates	0.0836	0.5293	58
PC1 – 'Softest' Invertebrates	0.5734	<0.0001	58
PC2 – 'Softest' Invertebrates	0.0457	0.7311	58
PC1 – Plant matter	-0.4128	0.0012	58
PC2 – Plant matter	0.1802	0.1719	58
PC1 – Generalism	0.375	0.0034	58
PC2 – Generalism	0.1915	0.1463	58
