# Supplementary material for: Dietary diversity and evolution of the earliest flying vertebrates revealed by dental microwear texture analysis
Source: Nat Commun. 2020 Oct 28;11:5293. doi: 10.1038/s41467-020-19022-2 (PMC7595196; doi:10.1038/s41467-020-19022-2)
Supplement: Supplementary file 10 — Supplementary Data 6 [file 41467_2020_19022_MOESM10_ESM.xlsx]

## Sheet: Sheet1
Supplementary Data 6 | Estimated ancestral PC 1 and 2 values for each node from the three phylogenies used in ancestral pterosaur dietary state reconstructions. (a) Lü et al. 1; (b) Andres & Myers 2; (c) Wang et al. 3. The variance and the upper and lower 95% confidence internal values are given for each node. All values to 4 d.p.
a, Lü et al. 1 phylogeny
Node no.	Node label	Estimated PC1 value	Variance	Upper 95% CI	Lower 95% CI	Estimated PC2 value	Variance	Upper 95% CI	Lower 95% CI
1	Pterosauria	2.2001	0.0734	2.7311	1.6691	0.4276	0.027	0.7495	0.1058
2	Node 3 + Campyloganthoides	2.3044	0.0451	2.7206	1.8883	0.4357	0.0166	0.6879	0.1834
3	Node 4 + Austriadactylus	2.3733	0.0306	2.716	2.0306	0.4427	0.0112	0.6504	0.235
4	Monofenestrata + Rhamphorhynchidae	1.4129	0.3134	2.5101	0.3157	0.2163	0.1151	0.8814	-0.4488
5	Rhamphorhynchidae	0.7649	0.4496	2.0791	-0.5494	0.1234	0.1652	0.92	-0.6732
6	Rhamphorhynchinae	-0.7524	0.2977	0.317	-1.8218	0.336	0.1094	0.9843	-0.3122
7	Scaphognathinae	-0.0094	0.5988	1.5073	-1.5261	-0.7681	0.22	0.1512	-1.6875
8	Monofenestrata	0.3137	0.7327	1.9914	-1.3641	-0.3167	0.2692	0.7003	-1.3337
9	Pterodactyloidea	0.2583	0.4537	1.5785	-1.0619	0.0141	0.1667	0.8144	-0.7861
10	Node 15 + Ornithocheiroidea	-0.6538	0.2368	0.3	-1.6076	-0.3977	0.087	0.1805	-0.9759
11	Ornithocheiroidea	-1.3021	0.4414	0.0001	-2.6043	-0.2805	0.1622	0.5088	-1.0699
12	Istiodactylidae + Ornithocheiridae	-1.7465	0.3757	-0.5452	-2.9479	-0.2277	0.138	0.5005	-0.9559
13	Istiodactylidae	-2.1369	0.2017	-1.2566	-3.0171	-0.3284	0.0741	0.2052	-0.862
14	Ornithocheiridae	-1.0301	0.3392	0.1114	-2.1717	0.3139	0.1246	1.0059	-0.3781
15	Lonchodectidae + Germanodactylus	-0.6918	0.1997	0.1841	-1.5678	-0.4552	0.0734	0.0758	-0.9862
16	Lonchodectidae	-2.0071	0.2587	-1.0103	-3.0039	-0.7164	0.095	-0.1121	-1.3206
b, Andres & Myers 2 phylogeny
1	Pterosauria	0.90371	0.597522	2.41878	-0.611362	0.263345	0.381247	1.47355	-0.94686
2	Macronychoptera	0.216153	0.44756	1.52739	-1.09509	0.17719	0.285564	1.22458	-0.870199
3	Novialoidea	-0.481749	0.182869	0.35641	-1.31991	-0.059889	0.116679	0.609613	-0.729391
4	Breviquartossa	-0.62499	0.155505	0.14792	-1.3979	-0.0956295	0.0992196	0.521754	-0.713013
5	Rhamphorhynchidae	-0.771632	0.128053	-0.0702562	-1.47301	-0.0368438	0.0817037	0.5234	-0.597087
6	Rhamphorhynchinae	-0.993564	0.0870134	-0.415402	-1.57173	0.194683	0.0555186	0.656506	-0.267139
7	Jiangchangnathus + Scaphognathus	-0.428294	0.174594	0.39068	-1.24727	-0.824586	0.111399	-0.170407	-1.47876
8	Monofenestrata	-0.607822	0.182477	0.229438	-1.44508	-0.572816	0.116429	0.0959688	-1.2416
9	Pterodactyloidea	-0.434634	0.136421	0.289297	-1.15856	-0.254213	0.0870431	0.324047	-0.832473
10	Archaeopterodactyloidea	-0.331077	0.127458	0.368667	-1.03082	-0.206336	0.081324	0.352605	-0.765276
11	Euctenochasmatia	-0.218967	0.133857	0.498129	-0.936062	-0.127818	0.0854072	0.444982	-0.700618
12	Eupterodactyloidea	-1.21386	0.203185	-0.330365	-2.09734	-0.461842	0.129641	0.243871	-1.16755
13	Ornithocheiroidea	-2.33531	0.0663037	-1.83062	-2.84	-0.498842	0.0423049	-0.0957067	-0.901978
14	Anhangueria	-2.34254	0.0465221	-1.91979	-2.76529	-0.561553	0.0296833	-0.223867	-0.899238
15	Lonchodectidae	-2.43145	0.0262972	-2.11361	-2.74929	-0.679631	0.0167789	-0.425746	-0.933516
c, Wang et al. 3 phylogeny
1	Pterosauria	1.14108	0.309565	2.23159	0.050563	0.242248	0.124904	0.934946	-0.45045
2	Rhamphorhynchus + Campylognathoides	0.986425	0.396267	2.22024	-0.247389	0.224791	0.159886	1.00851	-0.558931
3	Node 4 + Node 5	1.32366	0.179451	2.15395	0.493373	0.262859	0.0724052	0.790259	-0.264542
4	Jiangchangnathus + Scaphognathus	0.343841	0.763772	2.05676	-1.36908	-0.466005	0.308168	0.622047	-1.55406
5	Monofenestrata + (Dimorphodon + Dorygnathus) + Austriadactylus	1.40811	0.138897	2.13858	0.67764	0.290169	0.0560425	0.754165	-0.173828
6	Dimorphodon + Dorygnathus	1.23423	0.167443	2.03626	0.4322	0.28892	0.0675603	0.798371	-0.22053
7	Monofenestrata	0.308962	0.700297	1.94916	-1.33124	-0.246831	0.282557	0.795028	-1.28869
8	Pterodactyloidea	0.0516432	0.515762	1.45925	-1.35596	-0.046172	0.208101	0.847942	-0.940286
9	Node 10 + Germanodactylus	-0.601121	0.393476	0.628341	-1.83058	-0.299837	0.15876	0.48112	-1.08079
10	Pteranodontoidea	-0.753011	0.422136	0.52044	-2.02646	-0.316527	0.170324	0.492371	-1.12543
11	Lanceodontia	-2.21018	0.211843	-1.30807	-3.1123	-0.629687	0.0854747	-0.0566604	-1.20271
12	Node 13 + Haopterus	-2.30157	0.236937	-1.34752	-3.25562	-0.44493	0.0955996	0.161086	-1.05095
13	Anhangueria + Istiodactylus	-3.16081	0.0573934	-2.69125	-3.63036	0.455583	0.0231572	0.753846	0.157321
14	Anhangueria	-1.41088	0.214926	-0.502221	-2.31954	0.440522	0.0867187	1.0177	-0.136659
15	Lonchodraco + Serradraco	-2.34547	0.130145	-1.63839	-3.05255	-0.714639	0.0525111	-0.265499	-1.16378
References
1. Lü, J., Kundrát, M. & Shen, C. New material of the pterosaur Gladocephaloideus Lü et al., 2012 from the Early Cretaceous of Liaoning Province, China, with comments on its systematic position. PLoS One 11, e0154888 (2016).
2. Andres, B. & Myers, T. S. Lone star pterosaurs. Earth Env. Sci. T. R. So. 103, 383–398 (2013).
3. Wang, X. et al. New evidence from China for the nature of the pterosaur evolutionary transition. Sci. Rep. 7, 42763 (2017).
