# Supplementary material for: Dietary diversity and evolution of the earliest flying vertebrates revealed by dental microwear texture analysis
Source: Nat Commun. 2020 Oct 28;11:5293. doi: 10.1038/s41467-020-19022-2 (PMC7595196; doi:10.1038/s41467-020-19022-2)
Supplement: Supplementary file 11 — Supplementary Code 1 [file 41467_2020_19022_MOESM11_ESM.zip]

Archive with 1 entries (1 files):
- Supplementary Code 1.R
