# Supplementary material for: Dietary diversity and evolution of the earliest flying vertebrates revealed by dental microwear texture analysis
Source: Nat Commun. 2020 Oct 28;11:5293. doi: 10.1038/s41467-020-19022-2 (PMC7595196; doi:10.1038/s41467-020-19022-2)
Supplement: Supplementary file 11 — Supplementary Code 1 [file 41467_2020_19022_MOESM11_ESM.zip › Supplementary Code 1.R]

###  Example R code used for paper "Dietary diversity and evolution 
###  of the earliest true flying vertebrates revealed by dental microwear 
###  texture analysis" by Bestwick et al.

###   Analyses were conducted for three separate phylogenetic hypotheses.
###   Example code provided for the Andres phylogenetic hypothesis.

library(ape)
library(phytools)
library(strap)

#Timescale the tree
AndresAges <- read.csv("AndresAges.csv", header=T,row.names = 1) #read in stratigraphic data for taxa in the Andres phylogeny
tree<-read.tree("Andres_et_Myers_2013.tre") #read in the Andres phylogenetic topology
ttree<-DatePhylo(tree, AndresAges, rlen=1, method="equal") #timescale the tree using the DatePhylo function of strap


#Import PC1 + PC2 scores for all taxa
PC1<-as.matrix(read.csv("PCscores.csv",row.names=1))[,1]
PC2<-as.matrix(read.csv("PCscores.csv",row.names=1))[,2]
PC1_2<-as.matrix(read.csv("PCscores.csv",row.names=1))


#Drop taxa from tree that are not present in dental microwear dataset
tips<-setdiff(rownames(AndresAges),names(PC1)) #identify tips not present in PC dataset
ttree2<-drop.tip(ttree,tips) #drop those tips from the timescaled tree


#Remove any taxa from PC data that are not present in the current phylogeny
missingtaxa<-c(setdiff(names(PC1),ttree2$tip.label))
PC1<-subset(PC1, (names(PC1) %in% missingtaxa == FALSE))
PC2<-subset(PC2, (names(PC2) %in% missingtaxa == FALSE))
PC1_2<-subset(PC1_2, (row.names(PC1_2) %in% missingtaxa == FALSE))


#Plot phenograms of PC1 and PC2
phenogram(ttree2,PC1,spread.labels=TRUE,spread.cost=c(1,0))
phenogram(ttree2,PC2,spread.labels=TRUE,spread.cost=c(1,0))


#Reconstruct ancestral states for PC1 + PC2
objPC1<-contMap(ttree2,PC1,plot=FALSE,method="anc.ML") #map evolution of PC1 onto tree
fitPC1<-anc.ML(ttree2,PC1,vars=TRUE,CI=TRUE) #estimate ancestral states PC2. Use nodelabels() to check node names
plot(objPC1,lwd=7)

objPC2<-contMap(ttree2,PC2,plot=FALSE) #map evolution of PC2 onto tree
fitPC2<-anc.ML(ttree2,PC2,vars=TRUE,CI=TRUE) #estimate ancestral states for PC2. Use nodelabels() to check nodes names
plot(objPC2,lwd=7)


#Save ancestral state results for PC1 + PC2
results_PC1<-matrix(nrow=ttree2$Nnode, ncol=5)
colnames (results_PC1) <- c("Node label","Ancestral character estimate","Variance","Lower 95% CI","Upper 95% CI")
results_PC1[,1]<-names(fitPC1$ace)
results_PC1[,2]<-fitPC1$ace
results_PC1[,3]<-fitPC1$var
results_PC1[,4]<-fitPC1$CI95[,1]
results_PC1[,5]<-fitPC1$CI95[,2]
write.csv(results_PC1,file="PC1_results_Andres.csv")

results_PC2<-matrix(nrow=ttree2$Nnode, ncol=5)
colnames (results_PC2) <- c("Node label","Ancestral character estimate","Variance","Lower 95% CI","Upper 95% CI")
results_PC2[,1]<-names(fitPC2$ace)
results_PC2[,2]<-fitPC2$ace
results_PC2[,3]<-fitPC2$var
results_PC2[,4]<-fitPC2$CI95[,1]
results_PC2[,5]<-fitPC2$CI95[,2]
write.csv(results_PC2,file="PC2_results_Andres.csv")


#Make a phylomorphospace plot
dev.off()
phylomorphospace(ttree2,PC1_2,xlab="PC1",ylab="PC2",label="horizontal",xlim=c(-5,4),ylim=c(-3,3),node.size=c(0,1.3))


#Colour code phylomorphospace by distance from root
objPC1$cols[]<-rainbow(1001,start=0.0,end=0.166)
H<-nodeHeights(ttree2)
h<-max(H)
for(i in 1:nrow(H)) names(objPC1$tree$maps[[i]]) <- round((H[i,1]+cumsum(objPC1$tree$maps[[i]]))/h*1000)
plot(objPC1)

dev.off()
phylomorphospace(objPC1$tree,PC1_2,colors=objPC1$cols,node.by.map=TRUE,
                 xlab="PC1",ylab="PC2",label="horizontal",xlim=c(-5,4),ylim=c(-3,3),node.size=c(0,1.3))
add.color.bar(2,objPC1$cols,title="time from the root", lims=c(0,h),digits=1)


#Test phylogenetic signal
phylosig(ttree2,PC1,method="K",test=TRUE)
phylosig(ttree2,PC1,method="lambda",test=TRUE)
phylosig(ttree2,PC2,method="K",test=TRUE)
phylosig(ttree2,PC2,method="lambda",test=TRUE)
